# Supplementary material for: Welded Carbon Nanotube–Graphene Hybrids with Tunable Strain Sensing Behavior for Wide-Range Bio-Signal Monitoring
Source: Polymers (Basel). 2024 Jan 15;16(2):238. doi: 10.3390/polym16020238 (PMC10819715; doi:10.3390/polym16020238)
Supplement: Supplementary file 1 [file polymers-16-00238-s001.zip]

Archive with 1 entries (1 files):
- polymers-2775865-supplementary.pdf
